# Supplementary material for: Respiratory Rate Recovery After Submaximal Lunging Exercise Is Delayed in Asthmatic Horses with Neutrophilic Airway Inflammation
Source: Animals (Basel). 2025 Mar 2;15(5):713. doi: 10.3390/ani15050713 (PMC11899412; doi:10.3390/ani15050713)
Supplement: Supplementary file 1 [file animals-15-00713-s001.zip]

Archive with 6 entries (6 files):
- Supplementary Figure S1.pdf
- Supplementary Figure S2.pdf
- Supplementary Figure S4.pdf
- Supplementary Figure S5a.pdf
- Supplementary Figure S5b.pdf
- Supplementary Table S3.pdf
